# Supplementary material for: A combined miRNA–piRNA signature to detect Alzheimer’s disease
Source: Transl Psychiatry. 2019 Oct 7;9:250. doi: 10.1038/s41398-019-0579-2 (PMC6779890; doi:10.1038/s41398-019-0579-2)
Supplement: Supplementary file 2 — Supplemental table 1 [file 41398_2019_579_MOESM2_ESM.xlsx]

## Sheet: Sheet1
TABLE S1
	Df	Sum Sq	Mean Sq	F value	Pr(>F)
hsa.miR.27a.3p
diagnosis	1	7.397	7.3967	5.4709	0.02286	*
gender	1	0.967	0.967	0.7152	0.40125
age	1	0.285	0.2854	0.2111	0.64765
Residuals	57	77.063	1.352
hsa.miR.30a.5p
diagnosis	1	2.4781	2.47813	6.4695	0.01371	*
gender	1	0.0729	0.07293	0.1904	0.66424
age	1	0.4981	0.49809	1.3003	0.25892
Residuals	57	21.8339	0.38305
hsa.miR.34c.3p
diagnosis	1	6.61	6.6104	6.8921	0.0111	*
gender	1	0.26	0.2602	0.2713	0.6045
age	1	0.435	0.4352	0.4538	0.5033
Residuals	57	54.67	0.9591
hsa_piR_019324
diagnosis	1	65.04	65.044	7.2396	0.009341	**
gender	1	19.84	19.843	2.2086	0.142755
age	1	6.91	6.913	0.7694	0.384089
Residuals	57	512.11	8.984
hsa_piR_019949
diagnosis	1	77.35	77.347	13.8829	0.0004486	***
gender	1	13.64	13.64	2.4482	0.123197
age	1	5.01	5.012	0.8997	0.346872
Residuals	57	317.57	5.571
hsa_piR_020364
diagnosis	1	76.132	76.132	17.3885	0.0001049	***
gender	1	9.196	9.196	2.1004	0.152741
age	1	0.011	0.011	0.0026	0.959324
Residulas	57	249.564	4.378
Signif. codes: 0 ‘***’ 0.001 ‘**’ 0.01 ‘*’ 0.05 ‘.’ 0.1 ‘ ’ 1
Table S1: Multivariate analysis of covariance (MANCOVA) was perfomed to test for the effects of variable “diagnostic” on expression of each mi- and pi-RNA of the reported signature. The model adjusts for the effects of “age” and “gender”.
